# Supplementary material for: (11,13-Dimethyl-1,4,7,10-tetra­azacyclo­trideca-10,13-dienato)copper(II) per­chlorate
Source: Acta Crystallogr Sect E Struct Rep Online. 2009 Jan 17;65(Pt 2):m205. doi: 10.1107/S1600536809001664 (PMC2968270; doi:10.1107/S1600536809001664)
Supplement: Supplementary file 2 [file e-65-0m205-Isup2.hkl]

# 
# h,k,l, Fc-squared, Fo-squared, sigma(Fo-squared) and status flag 
# 
data_I
_shelx_title ' test in                  Pbcn' 
_shelx_refln_list_code          4 
_shelx_F_calc_maximum      282.27 
_exptl_crystal_F_000       772.00 
_reflns_d_resolution_high  0.8406 
 
loop_ 
 _symmetry_equiv_pos_as_xyz 
 'x, y, z' 
 '-x+1/2, -y+1/2, z+1/2' 
 'x+1/2, -y+1/2, -z' 
 '-x, y, -z+1/2' 
 '-x, -y, -z' 
 'x-1/2, y-1/2, -z-1/2' 
 '-x-1/2, y-1/2, z' 
 'x, -y, z-1/2' 
 
_cell_length_a    12.5300 
_cell_length_b    14.4690 
_cell_length_c     8.5010 
_cell_angle_alpha  90.000 
_cell_angle_beta   90.000 
_cell_angle_gamma  90.000 
 
_shelx_F_squared_multiplier     1.000 
 
loop_ 
 _refln_index_h 
 _refln_index_k 
 _refln_index_l 
 _refln_F_squared_calc 
 _refln_F_squared_meas 
 _refln_F_squared_sigma 
 _refln_observed_status 
   2   0   0    79675.91    88624.91   7635.63 o 
   4   0   0     5654.57     5922.15    351.62 o 
   6   0   0     3456.83     2859.23    177.98 o 
   8   0   0      122.43       73.69     16.71 o 
  10   0   0     2442.28     2327.53    210.24 o 
  12   0   0     3211.67     3157.40    284.25 o 
  14   0   0      461.22      491.56     61.96 o 
   1   1   0     2768.52     2112.14    183.12 o 
   3   1   0     4500.28     5377.01    263.44 o 
   5   1   0      758.94      621.72     27.93 o 
   7   1   0      910.36      884.99     39.66 o 
   9   1   0      194.22      202.80     40.93 o 
  11   1   0      806.85      748.31     54.81 o 
  13   1   0      235.53      232.71     27.76 o 
   0   2   0    10870.52    10563.03    910.62 o 
   2   2   0     4646.44     4026.60    301.22 o 
   4   2   0     7782.66     7023.35    293.49 o 
   6   2   0     2247.21     2207.82     94.39 o 
   8   2   0       72.51       57.03     10.03 o 
  10   2   0      397.40      345.49     23.45 o 
  12   2   0      122.00      123.99     19.73 o 
  14   2   0       59.92       79.16     20.84 o 
   1   3   0     5472.32    11779.39    698.31 o 
   3   3   0      100.89      161.98     14.32 o 
   5   3   0     6289.48     6163.16    259.20 o 
   7   3   0     4603.23     4682.62    197.90 o 
   9   3   0     1536.78     1416.33     92.22 o 
  11   3   0      770.47      696.73     51.08 o 
  13   3   0       73.12       77.73     17.94 o 
   0   4   0     3948.88     4407.81    347.27 o 
   2   4   0     4199.28     8347.63    405.42 o 
   4   4   0      349.52      304.44     24.42 o 
   6   4   0      977.64      714.97     32.94 o 
   8   4   0     1186.09     1142.08     59.65 o 
  10   4   0      145.05      139.87     13.99 o 
  12   4   0       54.31       47.91     14.37 o 
  14   4   0        1.39       -4.25     14.66 o 
   1   5   0     4636.36     5446.21    227.85 o 
   3   5   0     5020.28    10179.07    878.72 o 
   5   5   0     5249.09     6488.32    310.62 o 
   7   5   0     2891.60     2552.98    155.77 o 
   9   5   0     1412.91     1322.58     95.90 o 
  11   5   0      570.28      601.36     52.25 o 
  13   5   0      181.56      158.45     21.43 o 
   0   6   0     2012.58     1103.57     91.78 o 
   2   6   0     9070.04    10296.87   1372.94 o 
   6   6   0     5935.91     6233.27    418.26 o 
   8   6   0     2445.88     2260.89     97.19 o 
  10   6   0      670.23      647.24     63.54 o 
  12   6   0      394.79      426.79     69.13 o 
   1   7   0       17.32       37.07      3.45 o 
   3   7   0      412.53      348.87     26.46 o 
   5   7   0     1078.90     1235.23     54.55 o 
   7   7   0     1058.16     1150.61     51.59 o 
   9   7   0      353.57      419.03     41.43 o 
  11   7   0        0.18       22.17     12.83 o 
  13   7   0        1.25       -2.48     17.73 o 
   0   8   0       16.04      147.39     27.39 o 
   2   8   0     2013.48     1544.80     58.73 o 
   4   8   0     2699.71     2982.69    220.57 o 
   6   8   0     2294.50     2967.08    231.65 o 
   8   8   0     1982.39     2410.17    150.34 o 
  10   8   0      195.44      227.05     69.13 o 
  12   8   0       55.36       67.77     23.04 o 
   1   9   0     2269.42     2335.12     79.79 o 
   3   9   0     1328.61     1836.21    113.53 o 
   5   9   0     1450.54     2521.13    151.96 o 
   7   9   0     1439.41     1912.20    140.34 o 
   9   9   0      206.69      233.23     19.33 o 
  11   9   0       63.01       71.27     16.89 o 
   0  10   0       70.01       89.78     10.77 o 
   2  10   0      327.18      388.26     27.42 o 
   4  10   0       87.50      113.65     23.99 o 
   6  10   0     1290.51     1764.01    129.69 o 
   8  10   0       29.92       13.05      9.67 o 
  10  10   0       98.21       80.25     38.16 o 
  12  10   0        1.68        2.48     13.95 o 
   1  11   0     6453.19     7147.57    297.34 o 
   3  11   0     6589.56     7313.39    323.49 o 
   5  11   0      320.48      431.56     26.88 o 
   7  11   0      196.17      315.23     22.56 o 
   9  11   0      923.66     1150.81     62.55 o 
  11  11   0      376.92      415.46     36.88 o 
   0  12   0      469.97      459.66     49.81 o 
   2  12   0      484.74      509.82     29.57 o 
   4  12   0      118.10      175.45     13.05 o 
   6  12   0        2.23        8.40      8.78 o 
   8  12   0       67.07      120.49     18.12 o 
  10  12   0      206.55      304.55     47.80 o 
   1  13   0     1415.13     1498.04     75.05 o 
   3  13   0     1146.22     1416.95     72.55 o 
   5  13   0      292.56      418.71     71.00 o 
   7  13   0      206.47      332.00     24.87 o 
   9  13   0      135.58      212.60     20.84 o 
   0  14   0      230.88      162.73     28.72 o 
   2  14   0      255.78      180.57     16.21 o 
   4  14   0      448.79      556.97     45.96 o 
   6  14   0      581.02      907.50    122.58 o 
   8  14   0      575.75      863.04     83.14 o 
   1  15   0      389.22      362.11     43.08 o 
   3  15   0      373.69      365.11     69.49 o 
   5  15   0      393.63      462.20     94.88 o 
   7  15   0      133.49      175.29     56.19 o 
   0  16   0       54.90       48.57     24.37 o 
   2  16   0       61.52       52.96     17.12 o 
   4  16   0      128.67      148.53     22.02 o 
   1  17   0      609.65      605.17     56.37 o 
   1   1   1     7835.22     7451.97    370.03 o 
   2   1   1     5238.41     5875.02    221.23 o 
   3   1   1      198.77      103.96      5.28 o 
   4   1   1      239.76      194.43      7.95 o 
   5   1   1     1171.07     1071.83     35.34 o 
   6   1   1      147.41      162.83      6.86 o 
   7   1   1      109.37       71.93      5.03 o 
   8   1   1       82.26       79.30      7.61 o 
   9   1   1      501.05      432.13     20.85 o 
  10   1   1      288.76      290.52     16.64 o 
  11   1   1     1125.08     1078.87     52.17 o 
  12   1   1       26.49       37.04     15.13 o 
  13   1   1      316.25      303.26     22.09 o 
  14   1   1        4.99       -0.51     11.47 o 
   0   2   1    33530.90    60405.90   2995.74 o 
   1   2   1      553.06      708.57     28.74 o 
   2   2   1    16938.19    18205.07    620.91 o 
   3   2   1        3.95        0.56      1.80 o 
   4   2   1     6976.76     6459.66    223.00 o 
   5   2   1        8.35       -0.08      2.38 o 
   6   2   1     3898.81     3029.06     90.93 o 
   7   2   1       17.87       35.69      4.67 o 
   8   2   1     2937.67     2465.52     80.57 o 
   9   2   1       82.07       86.32      6.72 o 
  10   2   1     2473.84     2457.52    110.57 o 
  11   2   1        0.12       -7.10      6.04 o 
  12   2   1      916.46      885.81     45.12 o 
  13   2   1       50.34       27.26     11.06 o 
  14   2   1      128.75      110.46     15.60 o 
   1   3   1     4667.71     7480.15    470.89 o 
   3   3   1      371.54      449.08     16.74 o 
   4   3   1     1688.57     1366.17     47.78 o 
   5   3   1     2888.73     3077.41    105.93 o 
   6   3   1       23.85       43.52      4.31 o 
   7   3   1      965.45      791.44     36.94 o 
   8   3   1       77.36      109.10      6.99 o 
   9   3   1      190.29      180.09     10.82 o 
  10   3   1        8.43        3.40      7.24 o 
  11   3   1      136.52      134.62     11.69 o 
  12   3   1        4.18        3.94      8.95 o 
  13   3   1       58.66       41.62     11.52 o 
  14   3   1        5.28       -0.23     11.94 o 
   0   4   1    10278.95     9421.30    450.35 o 
   1   4   1     1535.11     1437.19     62.95 o 
   2   4   1     7608.89     8249.57    306.24 o 
   3   4   1        7.54       20.28      4.63 o 
   4   4   1    13786.24    13479.98    460.01 o 
   5   4   1      307.15      499.84     19.40 o 
   6   4   1    12966.45    12591.73    398.88 o 
   7   4   1      514.36      534.19     19.81 o 
   8   4   1     3758.06     3518.57    105.50 o 
   9   4   1       44.85       31.27      7.17 o 
  10   4   1     1123.37     1049.51     39.95 o 
  11   4   1        8.36        2.89      7.00 o 
  12   4   1      499.33      483.04     27.71 o 
  13   4   1        0.67        5.38     12.95 o 
  14   4   1      219.37      201.93     21.65 o 
   1   5   1     1537.16     1343.74     50.18 o 
   2   5   1       76.84      103.56      4.69 o 
   3   5   1     1111.79     1486.85     56.53 o 
   4   5   1     1162.11     1351.23     51.90 o 
   5   5   1      642.16      872.91     34.76 o 
   6   5   1      115.75      133.47      7.83 o 
   7   5   1      663.45      815.20     28.45 o 
   8   5   1      320.47      319.06     13.57 o 
   9   5   1       63.07       72.76      7.00 o 
  10   5   1        0.01       -2.77      5.80 o 
  11   5   1       22.40       15.49      7.53 o 
  12   5   1        1.77        7.12      9.05 o 
  13   5   1       68.86       77.43     14.92 o 
  14   5   1        8.47       -0.08     13.23 o 
   0   6   1       52.72       53.80      6.08 o 
   1   6   1     1226.59     1373.78     46.27 o 
   2   6   1      279.48      267.52     10.58 o 
   3   6   1       11.74       16.47      2.53 o 
   4   6   1      513.87      546.63     30.08 o 
   5   6   1      214.73      217.21     10.18 o 
   6   6   1       35.49       42.26      6.52 o 
   7   6   1       30.36       37.98      5.04 o 
   8   6   1        1.52        2.57      4.51 o 
   9   6   1        4.84       -1.74      5.03 o 
  10   6   1        1.31        8.45      6.99 o 
  11   6   1       62.32       49.39      8.92 o 
  12   6   1        9.52        7.60      9.17 o 
  13   6   1       21.19       20.42     12.15 o 
   1   7   1     1508.58     1369.21     57.51 o 
   2   7   1     2339.35     2220.65     70.50 o 
   3   7   1     4838.11     6831.42    281.43 o 
   4   7   1        5.93       -2.81      2.35 o 
   5   7   1     2702.73     3511.17    197.86 o 
   6   7   1       52.52       56.55      5.07 o 
   7   7   1     2741.33     2950.33    112.97 o 
   8   7   1        1.02        0.15      5.34 o 
   9   7   1     1354.90     1331.37     49.12 o 
  10   7   1      101.74       80.58      9.17 o 
  11   7   1      254.77      281.48     17.29 o 
  12   7   1        3.07       15.03     10.83 o 
  13   7   1      181.25      193.43     20.14 o 
   0   8   1       16.75        4.88      2.57 o 
   1   8   1        0.27       -0.51      1.53 o 
   2   8   1      839.90      546.67     20.41 o 
   3   8   1      102.66      126.66      7.54 o 
   4   8   1     1560.58     1592.06     80.61 o 
   5   8   1       20.70       25.50      4.50 o 
   6   8   1     1178.53     1503.81     78.80 o 
   7   8   1        0.00       -0.51      6.89 o 
   8   8   1      548.75      649.07     26.63 o 
   9   8   1        0.63        0.48      6.18 o 
  10   8   1      135.87      125.11     11.68 o 
  11   8   1       12.21       16.19      9.37 o 
  12   8   1       83.39       97.91     13.25 o 
  13   8   1        1.92        3.84     11.68 o 
   1   9   1     1483.08     1314.22     43.83 o 
   2   9   1      124.59      147.08      6.72 o 
   3   9   1     3733.60     3906.44    122.81 o 
   4   9   1      103.58      116.21      6.14 o 
   5   9   1     2784.59     3469.42    138.57 o 
   6   9   1       29.43       27.34      5.36 o 
   7   9   1     2591.55     3325.39    111.37 o 
   8   9   1       30.24       28.38      7.44 o 
   9   9   1     1562.59     1768.73     70.75 o 
  10   9   1       31.88       33.14      8.46 o 
  11   9   1      416.44      408.22     24.87 o 
  12   9   1        0.86       -2.50     13.01 o 
   0  10   1     3799.74     3127.49    138.85 o 
   1  10   1       20.46        8.25      3.65 o 
   2  10   1     4218.45     3830.38    143.42 o 
   3  10   1       40.60       40.02      4.31 o 
   4  10   1     1886.97     2376.98     90.68 o 
   5  10   1       95.55       95.84     10.26 o 
   6  10   1      495.71      736.50     41.98 o 
   7  10   1        8.09       16.82      9.20 o 
   8  10   1      456.57      654.52     29.97 o 
   9  10   1        0.32        1.16     10.81 o 
  10  10   1      278.07      290.93     17.60 o 
  11  10   1        3.07        4.53      8.66 o 
  12  10   1      229.06      229.40     21.12 o 
   1  11   1       14.38       20.54      4.87 o 
   2  11   1        2.04       -5.22      3.48 o 
   3  11   1        8.13       12.63      4.65 o 
   4  11   1       51.32       60.34      6.90 o 
   5  11   1      133.06      193.47     15.35 o 
   6  11   1       49.40       71.88      7.84 o 
   7  11   1       21.43       11.92      6.67 o 
   8  11   1       18.50       18.13      7.07 o 
   9  11   1        0.20       -5.22      7.66 o 
  10  11   1        5.56       -2.02      8.23 o 
  11  11   1        4.49       -2.15      9.53 o 
   0  12   1     1974.91     1741.78     86.64 o 
   1  12   1        2.52       -2.20      4.87 o 
   2  12   1     1214.11     1180.70     42.66 o 
   3  12   1      275.45      328.64     15.87 o 
   4  12   1       14.31        8.89      5.53 o 
   5  12   1       97.69       97.26      9.91 o 
   6  12   1       58.29       59.21      9.13 o 
   7  12   1       71.80      109.33      9.91 o 
   8  12   1       44.12       49.56     11.04 o 
   9  12   1        1.79       -1.21      8.12 o 
  10  12   1       84.98      123.85     12.96 o 
   1  13   1     1562.80     1809.69     63.21 o 
   2  13   1       63.33       55.02      6.67 o 
   3  13   1      907.11      958.76     39.72 o 
   4  13   1        7.30        4.92      6.27 o 
   5  13   1      757.50      935.06     40.22 o 
   6  13   1       21.61        7.21      9.95 o 
   7  13   1      708.27      942.63     56.58 o 
   8  13   1       12.57       20.16      9.25 o 
   9  13   1      540.86      726.27     63.31 o 
   0  14   1       36.88       45.98     15.84 o 
   1  14   1       27.82       20.26      6.90 o 
   2  14   1       15.86       -4.20      7.46 o 
   3  14   1        1.48       -0.08      8.84 o 
   4  14   1       50.71       43.94      9.42 o 
   5  14   1       38.45       44.56     11.21 o 
   6  14   1        6.96       -5.34     10.30 o 
   7  14   1        1.88        2.89      8.99 o 
   8  14   1        8.11       11.49      9.97 o 
   1  15   1      509.50      521.34     24.90 o 
   2  15   1       76.89       46.04     10.78 o 
   3  15   1      883.36      960.32     55.22 o 
   4  15   1        1.51       -5.26     12.17 o 
   5  15   1      873.88     1182.44     56.20 o 
   6  15   1        0.66      -11.22     10.62 o 
   7  15   1      604.90      851.46     89.68 o 
   0  16   1       95.81       63.15     18.09 o 
   1  16   1       19.35       17.54     11.36 o 
   2  16   1      102.87       99.62     13.29 o 
   3  16   1        6.50        6.88     12.28 o 
   4  16   1      115.28      142.88     25.76 o 
   5  16   1        8.37       -4.30     18.14 o 
   1  17   1       24.71        5.93     14.30 o 
   0   0   2    54236.24    59615.94   5135.18 o 
   1   0   2    22700.12    25825.85   1573.26 o 
   2   0   2    65875.54    67707.98   3288.15 o 
   3   0   2     8312.82     9284.80    452.97 o 
   4   0   2    17531.41    16679.20    697.43 o 
   5   0   2     1076.69     1295.66     50.03 o 
   6   0   2     1722.91     1157.81     45.21 o 
   7   0   2      490.53      634.06     29.59 o 
   8   0   2     3720.56     3451.38    172.43 o 
   9   0   2      933.89      973.66     53.02 o 
  10   0   2     2499.81     2522.97    135.06 o 
  11   0   2      282.27      346.29     32.03 o 
  12   0   2      910.83      870.20     63.23 o 
  13   0   2       79.89       64.79     17.77 o 
  14   0   2      647.98      606.77     50.53 o 
   1   1   2      139.97      124.36      5.80 o 
   2   1   2     8550.76     8750.64    329.44 o 
   3   1   2     2528.93     2830.99     84.69 o 
   4   1   2       25.71       16.17      2.99 o 
   5   1   2       93.06      107.07      6.43 o 
   6   1   2      129.10      196.94      8.99 o 
   7   1   2      111.78      100.10      5.85 o 
   8   1   2      123.90      175.53     10.15 o 
   9   1   2      636.96      605.66     27.69 o 
  10   1   2      148.64      131.29     13.33 o 
  11   1   2      160.98      161.90     12.75 o 
  12   1   2       19.57       13.70     13.06 o 
  13   1   2       74.90       78.67     13.06 o 
  14   1   2       68.48       65.55     14.09 o 
   0   2   2     2891.63     3855.18    189.18 o 
   1   2   2      807.60      614.88     20.47 o 
   2   2   2     2176.67     2437.19     84.18 o 
   4   2   2     2597.92     2652.07     85.42 o 
   5   2   2      828.58      630.39     21.89 o 
   6   2   2     2302.83     2163.68     65.88 o 
   7   2   2      630.11      666.95     22.09 o 
   8   2   2     1044.58      955.10     33.24 o 
   9   2   2       57.05       55.69      6.91 o 
  10   2   2      293.42      298.04     15.29 o 
  11   2   2        2.39        7.83      7.33 o 
  12   2   2      161.38      166.71     14.02 o 
  13   2   2        7.34        9.05     10.63 o 
  14   2   2       82.56       91.52     23.37 o 
   2   3   2     1011.62      936.58     33.39 o 
   3   3   2     1176.94      996.64     35.56 o 
   4   3   2     3038.75     3014.13    104.38 o 
   5   3   2     1889.98     1840.66     71.24 o 
   6   3   2      331.50      352.86     14.04 o 
   7   3   2     1912.79     1814.76     60.02 o 
   8   3   2        1.64       -0.60      3.91 o 
   9   3   2     1350.84     1250.00     39.69 o 
  10   3   2       20.23       19.53      7.82 o 
  11   3   2      328.87      339.74     21.97 o 
  12   3   2       68.68      103.33     14.29 o 
  13   3   2      136.78      167.54     24.01 o 
  14   3   2        0.20       20.29     14.60 o 
   0   4   2     4340.64     4078.28    171.81 o 
   1   4   2     1149.68     1094.53     33.33 o 
   2   4   2     4358.76     4250.27    144.94 o 
   3   4   2      834.99      614.39     22.69 o 
   4   4   2     1184.28     1033.32     36.93 o 
   5   4   2      294.16      216.94     13.28 o 
   6   4   2      317.42      302.59     17.06 o 
   7   4   2       42.44       15.04      3.94 o 
   8   4   2      399.09      373.74     14.23 o 
   9   4   2      109.17      111.71      7.54 o 
  10   4   2      191.49      176.74     13.04 o 
  11   4   2       14.87       -4.82      7.92 o 
  12   4   2       19.59       15.38     11.78 o 
  13   4   2        2.98        3.70     12.76 o 
  14   4   2       19.94       14.14     14.42 o 
   1   5   2     9119.35     8585.20    252.56 o 
   2   5   2     2757.69     2394.38     96.68 o 
   3   5   2     4719.37     4512.07    169.58 o 
   4   5   2     1877.82     1485.21     52.17 o 
   5   5   2     3185.93     2990.89    110.45 o 
   6   5   2        8.76        2.80      3.39 o 
   7   5   2     1769.83     1692.73     55.94 o 
   8   5   2       34.41       47.76      6.04 o 
   9   5   2      843.10      872.53     42.36 o 
  10   5   2       15.66       28.04      8.93 o 
  11   5   2      417.03      476.89     46.24 o 
  12   5   2        3.17       10.05      9.99 o 
  13   5   2      258.43      218.24     18.72 o 
   0   6   2     6131.33     6060.86    222.71 o 
   1   6   2      299.83      616.81     18.58 o 
   2   6   2     7695.21     8313.59    281.89 o 
   3   6   2       11.12        3.07      2.80 o 
   4   6   2     6695.44     6053.70    227.24 o 
   5   6   2       95.72       94.96      5.91 o 
   6   6   2     3528.30     3200.33    103.44 o 
   7   6   2        5.63        3.77      5.69 o 
   8   6   2     1818.00     1715.84     61.34 o 
   9   6   2       37.07       18.97      6.69 o 
  10   6   2      720.69      633.08     26.28 o 
  11   6   2        0.11       -3.92      7.93 o 
  12   6   2      350.53      312.64     40.17 o 
  13   6   2        5.85       -5.13     10.77 o 
   1   7   2     1155.69     1045.49     32.25 o 
   2   7   2      184.41      245.35     14.76 o 
   3   7   2      384.81      345.28     13.41 o 
   4   7   2      369.97      424.60     25.79 o 
   5   7   2      799.60      969.70     39.78 o 
   6   7   2       50.59       37.10      5.64 o 
   7   7   2      249.37      233.82     17.17 o 
   8   7   2       21.27       22.42      6.38 o 
   9   7   2       37.87       44.92      7.55 o 
  10   7   2       70.38       45.84      8.12 o 
  11   7   2       41.89       34.40      8.56 o 
  12   7   2        3.69        8.00      9.95 o 
  13   7   2        2.77       -7.43     10.14 o 
   0   8   2      692.91      592.01     39.97 o 
   1   8   2      361.89      401.60     12.13 o 
   2   8   2      821.80      632.32     21.83 o 
   3   8   2      139.55      212.13     14.93 o 
   4   8   2     1680.45     1778.17     58.26 o 
   5   8   2       84.36       96.02      8.12 o 
   6   8   2     1766.41     1714.64     67.56 o 
   7   8   2        6.16        1.95      5.55 o 
   8   8   2      823.78      798.43     46.56 o 
   9   8   2      258.82      218.19     13.12 o 
  10   8   2      472.97      456.27     33.62 o 
  11   8   2       11.37       13.01      8.12 o 
  12   8   2      180.54      168.77     26.12 o 
   1   9   2     1009.90      980.08     28.58 o 
   2   9   2       35.71       18.73      3.14 o 
   3   9   2     1707.25     1936.90     63.33 o 
   4   9   2        1.79       -3.90      3.87 o 
   5   9   2     1040.01     1236.93     55.05 o 
   6   9   2       12.89       21.02      5.89 o 
   7   9   2      765.48      804.57     35.10 o 
   8   9   2      158.02      169.02     13.87 o 
   9   9   2      522.41      539.42     25.22 o 
  10   9   2        3.70      -11.02      7.35 o 
  11   9   2      148.10      137.40     12.99 o 
  12   9   2       42.85       35.39     11.31 o 
   0  10   2      113.00       98.01      8.94 o 
   1  10   2       84.51       58.91      5.32 o 
   2  10   2      114.97      114.12      6.49 o 
   3  10   2      214.14      262.92     10.86 o 
   4  10   2      251.42      291.94     14.05 o 
   5  10   2      283.96      320.49     18.38 o 
   6  10   2        2.39        0.62      6.78 o 
   7  10   2      230.86      233.55     13.27 o 
   8  10   2       14.06        5.55      7.22 o 
   9  10   2       23.94       10.66      9.74 o 
  10  10   2        5.40        2.36      9.60 o 
  11  10   2        4.37       -1.97      8.66 o 
   1  11   2     5519.54     5768.89    170.37 o 
   2  11   2      196.84      203.06      9.62 o 
   3  11   2     2100.22     2302.98     74.42 o 
   4  11   2     1423.49     1522.05     50.82 o 
   5  11   2     1631.61     1920.52     75.37 o 
   6  11   2        0.09       -0.42      7.55 o 
   7  11   2      778.05      949.78     46.84 o 
   8  11   2      280.41      221.46     14.72 o 
   9  11   2      264.91      276.57     19.29 o 
  10  11   2       22.38       14.50     11.76 o 
  11  11   2      425.80      364.70     21.25 o 
   0  12   2      585.23      513.75     26.72 o 
   1  12   2        0.36        1.39      3.78 o 
   2  12   2      200.99      198.57     10.52 o 
   3  12   2        8.36       11.10      5.59 o 
   4  12   2       79.36       83.62      8.16 o 
   5  12   2        0.66       -0.40      6.67 o 
   6  12   2      100.53      108.67     12.19 o 
   7  12   2       36.70       42.56     14.11 o 
   8  12   2       53.07       60.98     11.57 o 
   9  12   2       32.82       22.25     10.65 o 
  10  12   2       67.14       79.90     11.42 o 
   1  13   2      920.04      922.73     31.95 o 
   2  13   2        2.76       -8.44      5.63 o 
   3  13   2      722.79      718.50     28.88 o 
   4  13   2       33.79       33.07      7.35 o 
   5  13   2      432.94      502.71     24.49 o 
   6  13   2        3.97      -10.21      8.98 o 
   7  13   2      238.06      333.46     35.32 o 
   8  13   2        0.91       -2.20      9.89 o 
   9  13   2      135.90      122.39     14.83 o 
   0  14   2      302.14      200.04     17.69 o 
   1  14   2        1.52       -5.06      6.46 o 
   2  14   2      268.53      210.88     14.26 o 
   3  14   2       18.80        2.94      7.79 o 
   4  14   2      361.54      371.53     18.53 o 
   5  14   2        8.95       19.05     10.13 o 
   6  14   2      532.22      657.52     43.54 o 
   7  14   2        0.82       -1.04     12.51 o 
   8  14   2      417.04      611.81     50.90 o 
   1  15   2      464.45      407.61     25.39 o 
   2  15   2        0.03        0.20      8.02 o 
   3  15   2      309.48      247.48     18.54 o 
   4  15   2        7.50        1.71     10.38 o 
   5  15   2      217.38      206.91     21.51 o 
   6  15   2        0.36      -15.37     18.44 o 
   0  16   2       83.48      105.24     15.38 o 
   1  16   2        0.03       -3.16      8.27 o 
   2  16   2       94.47       76.76     12.87 o 
   3  16   2        6.62       14.72     11.12 o 
   4  16   2      132.87      142.03     31.95 o 
   1   1   3     1241.94     1239.83     55.20 o 
   2   1   3     1725.35     2191.84     70.73 o 
   3   1   3     4795.84     5019.42    149.42 o 
   4   1   3      497.34      836.85     26.28 o 
   5   1   3      458.37      456.45     15.54 o 
   6   1   3        0.92        0.62      2.85 o 
   7   1   3     1030.45      985.99     31.60 o 
   8   1   3      378.69      427.14     17.53 o 
   9   1   3      690.03      681.58     27.72 o 
  10   1   3      161.36      122.12     10.30 o 
  11   1   3       36.31       29.83      7.81 o 
  12   1   3        1.22       -1.06      8.76 o 
  13   1   3      198.73      235.12     20.09 o 
  14   1   3        3.15       -8.17     11.70 o 
   0   2   3     4051.79     3403.14    167.46 o 
   1   2   3       30.50       22.03      3.34 o 
   2   2   3     7198.14     6429.70    205.08 o 
   3   2   3        0.39       15.45      4.78 o 
   4   2   3     5646.66     4802.07    143.29 o 
   5   2   3        6.72        8.85      2.84 o 
   6   2   3     4545.18     4098.95    132.06 o 
   7   2   3      108.64      110.08      6.78 o 
   8   2   3     3630.96     3720.16    120.92 o 
   9   2   3       42.01       46.54      7.14 o 
  10   2   3     1037.95     1043.26     40.29 o 
  11   2   3       16.30       -2.69      6.65 o 
  12   2   3      347.94      364.93     21.44 o 
  13   2   3       17.24        9.74     11.09 o 
  14   2   3      263.61      293.61     28.13 o 
   2   3   3      919.22      702.60     23.78 o 
   3   3   3     2802.74     2574.10     83.16 o 
   4   3   3     1710.36     1455.37     48.12 o 
   5   3   3      507.19      446.46     18.15 o 
   6   3   3        0.01       22.48      4.29 o 
   7   3   3      592.49      573.48     21.36 o 
   8   3   3       63.43       81.13      6.56 o 
   9   3   3      629.49      642.81     29.19 o 
  10   3   3        2.89        2.29      5.94 o 
  11   3   3      100.94      119.89     11.84 o 
  12   3   3        3.00       -2.53     10.38 o 
  13   3   3       32.73       19.59     12.07 o 
   0   4   3     3786.09     4748.31    200.31 o 
   2   4   3     9661.95    11194.16    332.41 o 
   4   4   3     7988.28     8457.44    269.44 o 
   5   4   3       93.21       57.58      4.85 o 
   6   4   3     2684.81     2450.64     86.60 o 
   7   4   3      113.83      120.26      7.79 o 
   8   4   3     3123.28     3105.71    100.62 o 
   9   4   3      107.68       97.45      8.13 o 
  10   4   3     1539.23     1583.64     64.05 o 
  11   4   3       19.35       17.53      9.01 o 
  12   4   3      443.82      418.32     26.31 o 
  13   4   3       10.82        2.00     10.96 o 
   1   5   3     1650.57     1780.96     53.67 o 
   2   5   3      890.21     1090.33     36.19 o 
   3   5   3     1794.47     1878.14     56.90 o 
   4   5   3        1.70       -1.39      2.99 o 
   5   5   3       43.71       31.82      4.18 o 
   6   5   3        7.10        3.78      4.03 o 
   7   5   3       19.72       23.05      5.87 o 
   8   5   3       23.01       14.03      5.21 o 
   9   5   3      147.61      146.06     10.73 o 
  10   5   3      132.92      147.32     13.78 o 
  11   5   3       74.61       79.13     11.30 o 
  12   5   3        3.07      -10.97     10.32 o 
  13   5   3       26.89       19.69     12.10 o 
   0   6   3     1523.36     2176.00    107.25 o 
   1   6   3      123.12      128.63      6.77 o 
   2   6   3        3.62       11.81      3.22 o 
   3   6   3       15.52       18.93      3.58 o 
   4   6   3       17.03       12.05      3.72 o 
   5   6   3        7.00        3.94      5.17 o 
   6   6   3       35.10       23.73      5.32 o 
   7   6   3      165.78      138.91     12.81 o 
   8   6   3       27.68       27.05      9.10 o 
   9   6   3       15.51       19.88      7.00 o 
  10   6   3        8.03        1.95      7.61 o 
  11   6   3        0.11       -0.46      8.67 o 
  12   6   3       80.78       97.98     22.89 o 
  13   6   3        0.41      -12.52     10.65 o 
   1   7   3     5709.46     4612.00    136.06 o 
   2   7   3     1137.14     1049.88     32.70 o 
   3   7   3     1281.45     1034.36     34.82 o 
   4   7   3      432.61      416.53     18.55 o 
   5   7   3     2235.35     2020.02     78.73 o 
   6   7   3       10.12        9.37      5.16 o 
   7   7   3     1021.05     1011.49     38.15 o 
   8   7   3       83.46       79.44      8.57 o 
   9   7   3      372.93      372.43     26.64 o 
  10   7   3       44.03       30.96      8.18 o 
  11   7   3      569.81      607.08     51.07 o 
  12   7   3        3.80       16.23      9.49 o 
   0   8   3      421.02      393.13     20.23 o 
   1   8   3       15.61       21.23      4.31 o 
   2   8   3      366.35      355.23     12.95 o 
   3   8   3       38.56       28.17      4.48 o 
   4   8   3      895.84      921.19     35.28 o 
   5   8   3        6.54        3.42      4.90 o 
   6   8   3      952.26     1005.75     41.51 o 
   7   8   3       17.75        7.73      6.09 o 
   8   8   3      494.79      473.53     26.82 o 
   9   8   3        0.32        8.57      7.11 o 
  10   8   3      220.31      179.51     16.38 o 
  11   8   3        9.32       16.90      9.37 o 
  12   8   3       48.88       47.50     10.99 o 
   1   9   3     3137.82     2935.41     87.96 o 
   2   9   3        2.14        9.91      4.20 o 
   3   9   3     1560.29     1456.96     57.38 o 
   4   9   3        0.89        2.94      4.94 o 
   5   9   3     2630.98     2602.34    100.56 o 
   6   9   3       33.47       28.74      6.10 o 
   7   9   3     1448.89     1265.20     50.68 o 
   8   9   3        4.55       -2.27      6.28 o 
   9   9   3      542.72      512.70     25.98 o 
  10   9   3        2.33       12.33      7.89 o 
  11   9   3      501.64      435.85     23.52 o 
   0  10   3     2190.09     1935.57     83.62 o 
   1  10   3        1.26       -3.27      4.20 o 
   2  10   3     1168.06     1012.42     34.77 o 
   3  10   3       46.12       46.54      6.43 o 
   4  10   3     1029.16      899.11     37.62 o 
   5  10   3       22.99        7.52      6.62 o 
   6  10   3     1190.77     1129.36     42.66 o 
   7  10   3        0.57        5.74      6.62 o 
   8  10   3      463.83      431.60     20.35 o 
   9  10   3        0.01       -8.71      7.16 o 
  10  10   3      314.05      306.74     26.04 o 
  11  10   3       10.73       17.47      9.26 o 
   1  11   3       52.50       50.39      8.76 o 
   2  11   3       32.75       35.68      5.53 o 
   3  11   3       48.92       42.59      6.79 o 
   4  11   3        3.02       -3.80      6.16 o 
   5  11   3        9.64        5.90      7.02 o 
   6  11   3       34.28       29.82      8.36 o 
   7  11   3       11.68        8.47      8.75 o 
   8  11   3       26.92       39.73     10.30 o 
   9  11   3       23.54       20.52     10.44 o 
  10  11   3        2.99       -3.46      8.86 o 
   0  12   3      253.51      211.44     14.92 o 
   1  12   3       76.94       94.86      7.51 o 
   2  12   3       99.47      104.90     15.15 o 
   3  12   3      380.56      387.68     17.93 o 
   4  12   3      252.49      257.32     17.38 o 
   5  12   3       80.51       68.28     10.17 o 
   6  12   3      279.13      282.85     19.20 o 
   7  12   3       14.58        7.03      9.01 o 
   8  12   3       15.74       19.42      9.79 o 
   9  12   3       56.65       54.24     12.24 o 
   1  13   3      685.99      717.66     25.10 o 
   2  13   3      129.04      143.00     10.83 o 
   3  13   3     1034.97     1057.49     40.27 o 
   4  13   3       10.02       19.61      9.08 o 
   5  13   3      880.27      849.99     41.48 o 
   6  13   3       17.79       -7.65      8.68 o 
   7  13   3      482.60      482.43     28.21 o 
   8  13   3       40.89       47.76     12.39 o 
   0  14   3       27.13       22.57     12.42 o 
   1  14   3        4.87        8.50      7.76 o 
   2  14   3        5.53        2.82      6.96 o 
   3  14   3        0.38       -1.03      6.82 o 
   4  14   3        0.07        5.58      8.09 o 
   5  14   3        4.53       10.98     12.90 o 
   6  14   3       52.54       54.24     11.77 o 
   7  14   3        1.74       -3.37     10.43 o 
   1  15   3      792.40      681.03     31.24 o 
   2  15   3       22.37       12.15      9.14 o 
   3  15   3      425.79      418.16     25.06 o 
   4  15   3       75.36       65.24     12.53 o 
   5  15   3      515.18      475.42     28.77 o 
   0  16   3      280.84      286.93     28.18 o 
   1  16   3        2.39       -8.71      8.76 o 
   2  16   3      104.30       97.33     12.34 o 
   3  16   3        5.27       -3.93      9.00 o 
   0   0   4      788.81      511.06     49.46 o 
   1   0   4      283.40      315.24     36.21 o 
   2   0   4     8369.43     7303.09    357.61 o 
   3   0   4     1538.53     1912.60     95.80 o 
   4   0   4    13823.50    13403.37    654.35 o 
   5   0   4     1663.62     2106.28     91.27 o 
   6   0   4     8664.77     9494.18    400.11 o 
   7   0   4      219.73      244.45     15.67 o 
   8   0   4     4988.79     5480.47    233.14 o 
   9   0   4       88.37      131.18     12.38 o 
  10   0   4      863.15      954.34     53.50 o 
  11   0   4        2.29      -14.46      9.64 o 
  12   0   4      237.83      271.32     33.30 o 
  13   0   4       14.57       -0.71     17.01 o 
   2   1   4      183.35      216.90      9.70 o 
   3   1   4      779.71      928.88     31.44 o 
   4   1   4     1416.63     1505.69     49.70 o 
   5   1   4      710.10      876.06     30.23 o 
   6   1   4       12.47       13.56      8.02 o 
   7   1   4      306.26      341.84     13.66 o 
   8   1   4      333.51      400.08     16.01 o 
   9   1   4       62.38       44.52      7.24 o 
  10   1   4        0.00      -11.28      7.52 o 
  11   1   4        6.97        0.64      7.16 o 
  12   1   4        1.32       -0.77      8.23 o 
  13   1   4       11.22       25.15     11.34 o 
   0   2   4      429.42      603.59     32.19 o 
   1   2   4        9.97        0.45      2.71 o 
   2   2   4     1188.84     1511.91     49.59 o 
   3   2   4        3.52       -1.06      2.68 o 
   4   2   4     1117.20     1192.05     37.09 o 
   5   2   4        0.99       -0.01      3.14 o 
   6   2   4      782.20      771.29     27.70 o 
   7   2   4       17.80        7.25      5.20 o 
   8   2   4     1520.09     1544.33     52.36 o 
   9   2   4       39.80       17.56      6.61 o 
  10   2   4      319.12      333.62     16.06 o 
  11   2   4        0.87       -0.56      7.22 o 
  12   2   4      134.20      148.01     22.04 o 
  13   2   4        4.25        1.86     12.29 o 
   1   3   4     2015.41     1978.14     70.03 o 
   2   3   4      285.86      310.71     13.08 o 
   3   3   4     1118.47      971.35     30.66 o 
   4   3   4      175.44      190.89      7.42 o 
   5   3   4      345.30      247.48     11.00 o 
   6   3   4      194.69      264.11     11.92 o 
   7   3   4      435.60      354.32     15.20 o 
   8   3   4        3.17       -1.58      5.51 o 
   9   3   4      342.93      303.72     14.69 o 
  10   3   4       77.28      103.02     10.29 o 
  11   3   4      240.15      236.02     15.08 o 
  12   3   4        4.02       12.19     11.41 o 
  13   3   4      193.14      228.72     20.60 o 
   0   4   4     4659.38     4117.76    203.52 o 
   1   4   4      217.30      231.62     10.43 o 
   2   4   4     1820.46     1481.99     45.53 o 
   3   4   4      127.77      124.88      6.49 o 
   4   4   4      736.68      672.28     23.83 o 
   5   4   4        8.88        7.66      3.88 o 
   6   4   4      367.39      371.39     16.67 o 
   7   4   4        5.73        2.99      4.80 o 
   8   4   4        0.65        5.26      6.89 o 
   9   4   4        6.30        9.54      6.71 o 
  10   4   4       67.25       70.02      9.42 o 
  11   4   4       17.53        4.10      9.13 o 
  12   4   4       87.73       81.33     16.90 o 
  13   4   4        1.40        7.53     12.17 o 
   1   5   4     6506.14     5180.35    155.04 o 
   2   5   4      190.11      182.18      7.83 o 
   3   5   4     3589.63     2976.66     89.96 o 
   4   5   4      149.33      180.76      9.77 o 
   5   5   4      999.90      907.27     34.10 o 
   6   5   4       11.38       10.12      5.36 o 
   7   5   4      674.04      702.93     28.09 o 
   8   5   4       37.12       39.65      7.40 o 
   9   5   4      453.46      438.16     25.31 o 
  10   5   4        0.00       -7.18      7.07 o 
  11   5   4      292.24      281.55     18.71 o 
  12   5   4        7.99        6.61     10.22 o 
   0   6   4     9650.01    10620.88    447.58 o 
   1   6   4        3.01       16.46      6.47 o 
   2   6   4     4500.51     4615.02    147.36 o 
   3   6   4       32.67       34.36      6.01 o 
   4   6   4     2151.36     2309.28     81.51 o 
   5   6   4       31.87       38.21      5.94 o 
   6   6   4     1778.73     1843.24     66.19 o 
   7   6   4        5.48       -2.27      5.49 o 
   8   6   4      584.64      548.93     23.80 o 
   9   6   4        5.39        0.71      7.73 o 
  10   6   4      628.86      629.55     30.11 o 
  11   6   4        2.85       -4.30      9.05 o 
  12   6   4      391.91      391.83     31.95 o 
   1   7   4     2114.35     2078.50     73.10 o 
   2   7   4        2.13        2.63      3.52 o 
   3   7   4     1307.90     1423.49     51.41 o 
   4   7   4       46.81       54.79      6.28 o 
   5   7   4       13.35       18.48      4.91 o 
   6   7   4        8.83       -0.12      5.53 o 
   7   7   4        6.80       -0.03      5.64 o 
   8   7   4        7.23       -3.04      6.38 o 
   9   7   4        7.04        6.81      8.93 o 
  10   7   4        0.73       -3.72      8.66 o 
  11   7   4       23.76        8.28      9.53 o 
  12   7   4        9.78        3.84     10.28 o 
   0   8   4     1358.04     1335.40     58.89 o 
   1   8   4       12.79       11.68      4.54 o 
   2   8   4      574.03      581.48     22.95 o 
   3   8   4      263.26      248.78     18.20 o 
   4   8   4      434.22      348.00     15.81 o 
   5   8   4      117.87       69.34      7.40 o 
   6   8   4      438.57      421.06     25.06 o 
   7   8   4        7.52        5.59      6.24 o 
   8   8   4      250.28      251.71     14.19 o 
   9   8   4        8.40        2.93      7.47 o 
  10   8   4      533.55      502.67     29.23 o 
  11   8   4       22.04       37.43     10.48 o 
   1   9   4      793.18      637.80     23.31 o 
   2   9   4      185.28      182.54     10.40 o 
   3   9   4      498.99      453.15     21.73 o 
   4   9   4        0.32       -0.28      5.98 o 
   5   9   4      726.87      707.57     30.98 o 
   6   9   4       17.88       12.01      6.36 o 
   7   9   4      382.01      406.01     22.10 o 
   8   9   4        8.10        2.90      7.03 o 
   9   9   4      386.57      342.76     17.87 o 
  10   9   4       21.98       18.55      8.89 o 
  11   9   4      273.99      235.19     17.14 o 
   0  10   4      298.69      305.42     23.76 o 
   1  10   4      163.83      170.00      8.98 o 
   2  10   4      311.47      324.28     15.51 o 
   3  10   4       32.64       31.36      7.09 o 
   4  10   4        0.99        3.51      6.41 o 
   5  10   4       32.65       33.43      8.08 o 
   6  10   4      137.10      105.31     10.79 o 
   7  10   4       14.91        9.28      7.95 o 
   8  10   4        1.60       -6.21     11.10 o 
   9  10   4       33.69       19.63      9.51 o 
  10  10   4        2.75        6.80      8.57 o 
   1  11   4     1529.02     1495.31     46.97 o 
   2  11   4      621.72      525.08     22.41 o 
   3  11   4     1370.07     1367.75     55.62 o 
   4  11   4       78.11       72.59      9.40 o 
   5  11   4     2128.84     2018.42     79.02 o 
   6  11   4       17.18       21.85      8.33 o 
   7  11   4     1006.60      964.34     62.77 o 
   8  11   4        4.41       13.32      9.04 o 
   9  11   4      264.93      250.39     22.14 o 
   0  12   4       38.95       31.48      8.68 o 
   1  12   4       31.11       37.43      6.54 o 
   2  12   4       98.00       89.79      8.14 o 
   3  12   4        7.39        1.43      6.85 o 
   4  12   4      154.40      151.12     12.06 o 
   5  12   4        9.14       -2.69      8.80 o 
   6  12   4      134.56      100.29     13.48 o 
   7  12   4        1.51        9.98      9.30 o 
   8  12   4       90.53       77.45     12.66 o 
   1  13   4      400.02      356.56     16.31 o 
   2  13   4        0.00       -5.36      5.97 o 
   3  13   4      307.61      284.91     15.61 o 
   4  13   4        0.32        2.57      8.74 o 
   5  13   4      429.95      360.39     24.38 o 
   6  13   4        0.03        1.12      9.22 o 
   7  13   4      204.63      189.43     16.86 o 
   0  14   4      177.74      176.17     17.63 o 
   1  14   4        0.57       -9.16      6.10 o 
   2  14   4      270.08      296.35     16.50 o 
   3  14   4       12.62        1.14      8.49 o 
   4  14   4      294.58      307.70     22.62 o 
   5  14   4       17.52       21.97     10.15 o 
   6  14   4      225.87      239.89     27.90 o 
   1  15   4      335.52      327.66     19.44 o 
   2  15   4        7.16        1.00      8.23 o 
   3  15   4      258.17      224.23     16.78 o 
   4  15   4        0.00       -8.13      8.74 o 
   1   1   5      801.49      802.94     37.53 o 
   2   1   5        0.77        2.92      3.36 o 
   3   1   5     1127.02     1059.53     35.74 o 
   4   1   5      295.23      416.36     17.75 o 
   5   1   5     1475.85     1499.42     50.22 o 
   6   1   5        5.36        1.45      5.15 o 
   7   1   5      772.46      779.02     28.76 o 
   8   1   5        1.31       -6.90      5.91 o 
   9   1   5      135.62      164.61     11.07 o 
  10   1   5       16.67        9.87      7.87 o 
  11   1   5       34.08       34.26      9.20 o 
  12   1   5       21.86        5.30     10.33 o 
   0   2   5     1522.84     1000.12     63.45 o 
   1   2   5       62.32       57.88      5.87 o 
   2   2   5     1671.68     1311.34     43.58 o 
   3   2   5       58.38       75.73      5.38 o 
   4   2   5     3600.03     3746.61    131.42 o 
   5   2   5       90.07      119.48      8.44 o 
   6   2   5     3674.56     3980.43    140.12 o 
   7   2   5       40.03       42.28      6.87 o 
   8   2   5     1258.69     1313.39     45.50 o 
   9   2   5        3.80       -3.59      6.29 o 
  10   2   5      422.75      466.92     22.48 o 
  11   2   5        0.07      -13.27      8.85 o 
  12   2   5      233.19      263.50     19.06 o 
   1   3   5      630.81      440.73     17.99 o 
   2   3   5      614.30      661.20     25.18 o 
   3   3   5      713.75      551.05     20.14 o 
   4   3   5       19.73       24.38      5.61 o 
   5   3   5      224.12      234.32     10.99 o 
   6   3   5       15.68        8.66      5.13 o 
   7   3   5      328.11      410.03     19.15 o 
   8   3   5        1.20       -1.53      6.51 o 
   9   3   5      309.93      331.24     17.59 o 
  10   3   5       36.33       18.55      8.79 o 
  11   3   5       68.87       78.93     11.93 o 
  12   3   5        0.43      -11.62     12.31 o 
   0   4   5     6217.99     6994.55    344.25 o 
   1   4   5       72.10      108.60      7.76 o 
   2   4   5     3807.44     4119.35    132.67 o 
   3   4   5        0.07        2.10      3.01 o 
   4   4   5     1710.14     1803.34     60.00 o 
   5   4   5       22.46       25.88      5.78 o 
   6   4   5     1543.30     1587.17     63.96 o 
   7   4   5       13.89       11.69      6.80 o 
   8   4   5      955.01     1019.75     43.84 o 
   9   4   5        1.56       -0.64      7.20 o 
  10   4   5      785.30      796.25     33.08 o 
  11   4   5        7.53       -8.85      8.66 o 
  12   4   5      541.82      566.82     32.24 o 
   1   5   5     1130.16     1276.65     42.87 o 
   2   5   5       14.46       11.40      4.53 o 
   3   5   5        2.41        2.24      4.17 o 
   4   5   5       73.64       67.00      7.70 o 
   5   5   5      103.91       78.10      7.42 o 
   6   5   5       86.93      117.76      9.52 o 
   7   5   5        6.78        6.21      5.51 o 
   8   5   5        0.06       -3.20      7.35 o 
   9   5   5        5.66        4.04      8.34 o 
  10   5   5        1.95       -1.17      7.99 o 
  11   5   5      168.90      176.64     13.70 o 
  12   5   5        1.73       -3.68     10.78 o 
   0   6   5        1.88        7.91      8.35 o 
   1   6   5       63.57       58.41      6.82 o 
   2   6   5      183.25      219.39     10.31 o 
   3   6   5       42.66       63.08      7.00 o 
   4   6   5        7.23        9.01      5.21 o 
   5   6   5        0.29        3.17      5.34 o 
   6   6   5      220.61      217.17     12.86 o 
   7   6   5       10.31       12.14      8.03 o 
   8   6   5       11.72       13.39      6.95 o 
   9   6   5        0.44       -3.56     10.55 o 
  10   6   5       19.56       35.15     10.44 o 
  11   6   5       23.08        2.38     10.38 o 
   1   7   5     2475.25     1997.83     70.78 o 
   2   7   5       35.81       25.51      5.71 o 
   3   7   5     1419.57     1257.43     50.92 o 
   4   7   5       64.15       92.68      8.20 o 
   5   7   5      525.13      517.35     22.20 o 
   6   7   5       12.63       -1.20      6.15 o 
   7   7   5      299.86      319.91     16.49 o 
   8   7   5       13.77       15.20      7.65 o 
   9   7   5      392.70      341.25     20.19 o 
  10   7   5       20.67       21.81     12.02 o 
  11   7   5      313.47      296.28     46.65 o 
   0   8   5      849.01      818.27     44.55 o 
   1   8   5        2.08        3.41      5.27 o 
   2   8   5      374.75      399.81     19.43 o 
   3   8   5       49.88       45.23      7.78 o 
   4   8   5      335.30      385.15     19.81 o 
   5   8   5       47.98       46.35      9.77 o 
   6   8   5      430.78      428.74     21.94 o 
   7   8   5        0.16       -4.67      6.72 o 
   8   8   5      208.30      173.17     12.63 o 
   9   8   5        0.01       -0.90      8.02 o 
  10   8   5      162.17      132.92     14.05 o 
   1   9   5     1561.67     1516.22     54.62 o 
   2   9   5       50.94       39.43     12.58 o 
   3   9   5     1507.34     1499.87     60.29 o 
   4   9   5       21.09       27.91      7.77 o 
   5   9   5      954.04      965.65     40.88 o 
   6   9   5        0.12       -2.15      7.23 o 
   7   9   5      582.38      506.36     25.24 o 
   8   9   5        0.12        9.26      8.74 o 
   9   9   5      386.49      291.27     18.78 o 
  10   9   5        3.71       -5.03      9.70 o 
   0  10   5      597.59      603.76     30.37 o 
   1  10   5       20.84       19.84      6.35 o 
   2  10   5      533.15      534.51     25.37 o 
   3  10   5        3.52       -0.19      6.59 o 
   4  10   5      645.05      603.92     28.30 o 
   5  10   5       11.89       19.05      7.94 o 
   6  10   5      564.26      526.77     26.06 o 
   7  10   5       11.68       26.94      9.44 o 
   8  10   5      335.19      302.19     22.42 o 
   9  10   5        0.13       10.95      9.67 o 
   1  11   5       58.52       58.12      7.85 o 
   2  11   5        0.32       -2.31      6.35 o 
   3  11   5        2.81        6.84      6.86 o 
   4  11   5       10.95        7.33      9.72 o 
   5  11   5        1.79      -10.83      7.82 o 
   6  11   5        0.51       -6.01      8.19 o 
   7  11   5        1.34       -5.14     10.61 o 
   8  11   5        1.03      -10.13      8.95 o 
   0  12   5       12.53        4.67      8.08 o 
   1  12   5        2.28       -5.10      5.57 o 
   2  12   5       27.65       29.89      7.45 o 
   3  12   5        0.59       -0.66      7.10 o 
   4  12   5      278.41      295.86     17.72 o 
   5  12   5        5.33        8.88      8.56 o 
   6  12   5      261.70      305.16     19.31 o 
   7  12   5       11.36        0.59      9.30 o 
   1  13   5      263.99      218.27     12.59 o 
   2  13   5        2.96        3.00      6.95 o 
   3  13   5      583.38      590.31     30.06 o 
   4  13   5        1.81      -10.07      7.39 o 
   5  13   5      558.28      520.69     26.27 o 
   6  13   5        0.96       11.87     10.23 o 
   0  14   5        8.06        8.59     10.76 o 
   1  14   5        3.38        1.71      7.05 o 
   2  14   5        1.11       -8.71      7.54 o 
   3  14   5        6.32       14.77      8.22 o 
   4  14   5        0.17        8.28      9.19 o 
   0   0   6     2531.73     2221.08    197.92 o 
   1   0   6      117.51      136.89     21.80 o 
   2   0   6     1528.68     1454.52     74.48 o 
   3   0   6      229.70      253.94     17.19 o 
   4   0   6     4171.10     4317.08    213.92 o 
   5   0   6        4.99       43.29     10.94 o 
   6   0   6     5672.57     6459.76    320.78 o 
   7   0   6       48.92       70.42     17.45 o 
   8   0   6     1407.60     1608.51     85.30 o 
   9   0   6       68.94       75.31     14.69 o 
  10   0   6      344.98      398.93     29.79 o 
  11   0   6        1.18        5.77     15.55 o 
  12   0   6      178.59      211.34     53.45 o 
   1   1   6       25.78       24.71      5.87 o 
   2   1   6        0.00       -2.02      3.99 o 
   3   1   6        1.07        1.70      3.89 o 
   4   1   6        7.55       14.66      6.62 o 
   5   1   6      470.43      440.80     19.89 o 
   6   1   6       17.24       40.50      6.83 o 
   7   1   6      339.25      379.24     19.10 o 
   8   1   6       25.11       17.49      7.93 o 
   9   1   6        5.95        0.96      7.94 o 
  10   1   6        2.11       -7.49      9.21 o 
  11   1   6        2.02        0.92     15.28 o 
   0   2   6      962.95      929.35     49.40 o 
   1   2   6       62.85       87.34     13.15 o 
   2   2   6      749.16      738.45     28.54 o 
   3   2   6       52.43       48.35      5.85 o 
   4   2   6      447.38      424.25     18.77 o 
   5   2   6       28.51       29.83      6.21 o 
   6   2   6      223.84      247.66     13.55 o 
   7   2   6       70.38       74.10     10.64 o 
   8   2   6      166.74      185.72     13.76 o 
   9   2   6       30.90       43.70     14.65 o 
  10   2   6      248.82      277.60     23.72 o 
  11   2   6       10.45       -3.30     12.50 o 
   1   3   6      750.34      761.18     31.96 o 
   2   3   6       17.02       23.29      4.57 o 
   3   3   6      294.98      279.17     12.31 o 
   4   3   6        0.35       -2.37      4.80 o 
   5   3   6      252.82      203.26     14.30 o 
   6   3   6        8.86       13.23      7.08 o 
   7   3   6      115.35       98.96     10.77 o 
   8   3   6        0.13      -10.82      7.21 o 
   9   3   6      115.14      129.46     11.91 o 
  10   3   6        1.35        9.60     11.20 o 
  11   3   6      174.27      182.09     16.58 o 
   0   4   6     1109.20      995.55     53.00 o 
   1   4   6      114.87      143.15      8.67 o 
   2   4   6      790.35      789.99     30.36 o 
   3   4   6       30.20       32.92      7.30 o 
   4   4   6      459.14      546.76     25.30 o 
   5   4   6        1.00       -0.68      6.36 o 
   6   4   6      130.87      153.70     16.11 o 
   7   4   6       46.30       54.98      9.63 o 
   8   4   6       12.35        6.83     11.11 o 
   9   4   6       38.15       44.09      9.40 o 
  10   4   6       12.97        6.57      9.04 o 
  11   4   6       15.74       13.54     14.03 o 
   1   5   6     1500.60     1467.11     49.61 o 
   2   5   6       55.25       81.88     11.44 o 
   3   5   6     1273.53     1267.00     51.75 o 
   4   5   6      182.55      169.26     13.73 o 
   5   5   6      651.24      682.86     30.81 o 
   6   5   6       18.28       30.51      8.13 o 
   7   5   6      390.65      392.48     21.45 o 
   8   5   6        0.32        1.83      8.65 o 
   9   5   6      329.49      331.17     20.59 o 
  10   5   6        5.52       -8.38      9.78 o 
  11   5   6      168.53      187.25     20.90 o 
   0   6   6     2807.03     2619.58    161.05 o 
   1   6   6      129.81      151.61     14.83 o 
   2   6   6     2301.78     2298.85    100.64 o 
   3   6   6       61.53       67.41     13.09 o 
   4   6   6     1093.96     1230.42     50.84 o 
   5   6   6        0.31        4.79      5.84 o 
   6   6   6      523.77      535.11     23.80 o 
   7   6   6       27.03       28.39      9.20 o 
   8   6   6      418.03      463.83     25.35 o 
   9   6   6       30.42       16.09     10.48 o 
  10   6   6      322.43      327.34     21.22 o 
   1   7   6      876.29      869.21     36.66 o 
   2   7   6       16.07        6.45      7.42 o 
   3   7   6      415.78      418.55     23.78 o 
   4   7   6      250.79      258.05     17.38 o 
   5   7   6       21.88       26.89      8.32 o 
   6   7   6        3.36        2.80      7.13 o 
   7   7   6        0.80        0.46      7.54 o 
   8   7   6       18.28       22.05      9.73 o 
   9   7   6        3.85       -5.13      9.42 o 
  10   7   6        1.51       -1.08     10.47 o 
   0   8   6      541.20      498.98     31.64 o 
   1   8   6        3.19        7.72      6.69 o 
   2   8   6      517.23      452.77     24.96 o 
   3   8   6        3.29        3.74      6.81 o 
   4   8   6      136.94      165.12     12.62 o 
   5   8   6       19.11       11.63      7.87 o 
   6   8   6       68.08       89.18     10.93 o 
   7   8   6        7.27      -10.30      7.99 o 
   8   8   6      185.36      218.42     16.29 o 
   9   8   6       13.94        6.45     11.35 o 
   1   9   6      483.92      457.86     25.34 o 
   2   9   6        0.33        1.93      6.56 o 
   3   9   6      211.23      196.66     13.90 o 
   4   9   6       49.71       57.81      9.63 o 
   5   9   6      161.20      183.27     14.01 o 
   6   9   6        0.02       -2.29      8.25 o 
   7   9   6      177.87      194.26     15.47 o 
   8   9   6        0.28      -12.48      9.34 o 
   9   9   6      115.33      119.67     15.85 o 
   0  10   6      596.78      556.47     34.01 o 
   1  10   6       11.02        8.30      7.15 o 
   2  10   6       52.08       47.35      8.77 o 
   3  10   6       29.32       24.47      8.33 o 
   4  10   6       22.42       27.53      8.99 o 
   5  10   6        3.71       10.24      8.55 o 
   6  10   6        4.76        1.34      9.19 o 
   7  10   6        0.10      -13.43      8.95 o 
   8  10   6       30.67       43.13     11.30 o 
   1  11   6      360.63      329.63     18.35 o 
   2  11   6        4.23        5.11      7.42 o 
   3  11   6     1080.15      948.69     41.32 o 
   4  11   6        0.35        9.11      8.31 o 
   5  11   6      736.16      683.40     32.41 o 
   6  11   6       10.29       -0.68      9.57 o 
   7  11   6      505.68      444.77     24.83 o 
   0  12   6        1.19       -5.58     11.21 o 
   1  12   6        7.10       -5.16      6.37 o 
   2  12   6       32.92       31.38      8.01 o 
   3  12   6        0.21       -4.06      7.73 o 
   4  12   6      117.12       90.86     11.39 o 
   5  12   6        1.85       11.72      9.10 o 
   6  12   6       84.39       73.59     12.07 o 
   1  13   6      217.93      176.65     17.58 o 
   2  13   6        2.19       -1.09      7.50 o 
   3  13   6      171.44      156.32     12.73 o 
   4  13   6       16.01        9.10      8.89 o 
   1   1   7      329.97      294.75     17.75 o 
   2   1   7       20.07       14.14      6.70 o 
   3   1   7      196.87      175.91     10.59 o 
   4   1   7       27.27       22.65     10.63 o 
   5   1   7      344.91      349.30     19.11 o 
   6   1   7       12.48       16.82      7.47 o 
   7   1   7      113.70      168.10     12.74 o 
   8   1   7       55.96       43.28     15.44 o 
   9   1   7       61.95      115.11     23.36 o 
  10   1   7        8.55       -2.29     10.61 o 
   0   2   7      789.02      744.24     41.41 o 
   1   2   7        2.30       -4.46      4.94 o 
   2   2   7     1104.78     1132.07     42.41 o 
   3   2   7      112.72       97.32      8.50 o 
   4   2   7     1413.88     1555.68     57.35 o 
   5   2   7       48.77       42.87      8.71 o 
   6   2   7      898.24     1054.49     51.23 o 
   7   2   7        6.84       13.54      9.07 o 
   8   2   7      486.24      515.20     27.23 o 
   9   2   7        0.69      -12.87      9.62 o 
  10   2   7      227.37      230.91     18.74 o 
   1   3   7      412.98      449.48     21.31 o 
   2   3   7        1.07        2.03      5.58 o 
   3   3   7       60.62       90.72      9.24 o 
   4   3   7        0.09       -9.66      6.44 o 
   5   3   7      167.82      216.12     17.10 o 
   6   3   7       20.38       17.44      8.55 o 
   7   3   7       71.72       70.58     10.79 o 
   8   3   7        1.18       -8.80      9.27 o 
   9   3   7       26.44       25.48     12.47 o 
  10   3   7       10.22       14.52     12.30 o 
   0   4   7     1980.78     1839.88    115.32 o 
   1   4   7       33.97       32.45      6.67 o 
   2   4   7     1367.12     1329.16     48.94 o 
   3   4   7       19.12        6.26      6.45 o 
   4   4   7      824.73      834.63     36.51 o 
   5   4   7        9.33        5.02      7.67 o 
   6   4   7      574.03      554.12     27.50 o 
   7   4   7        2.55        9.77      8.73 o 
   8   4   7      413.37      438.05     26.49 o 
   9   4   7        8.91       23.48     10.80 o 
  10   4   7      266.50      328.34     23.41 o 
   1   5   7       20.47       14.04      7.15 o 
   2   5   7      259.56      258.90     17.43 o 
   3   5   7       90.58       82.78     11.71 o 
   4   5   7        9.55        7.52      7.59 o 
   5   5   7        1.47       -0.34      7.65 o 
   6   5   7       33.99       34.67      9.86 o 
   7   5   7       29.86       22.79      9.78 o 
   8   5   7        6.21       10.01     10.05 o 
   9   5   7       46.08       86.11     18.45 o 
   0   6   7       18.52        4.36     10.01 o 
   1   6   7        9.75       10.94      7.10 o 
   2   6   7        0.69       -0.96      7.38 o 
   3   6   7       68.14       50.20     10.04 o 
   4   6   7        0.58       -7.47      8.35 o 
   5   6   7       81.47       70.15     11.92 o 
   6   6   7        1.41       -1.75      8.47 o 
   7   6   7       31.61       23.83     10.00 o 
   8   6   7        0.61        2.76      9.87 o 
   9   6   7        6.82        4.97     11.11 o 
   1   7   7      441.19      441.00     24.94 o 
   2   7   7       24.09       34.93      9.49 o 
   3   7   7      633.44      668.46     34.49 o 
   4   7   7       53.40       51.38     10.96 o 
   5   7   7      237.44      285.22     20.19 o 
   6   7   7        0.19       -3.27      9.85 o 
   7   7   7      227.95      259.77     19.94 o 
   8   7   7       25.85       14.56     12.15 o 
   0   8   7      269.78      251.71     19.95 o 
   1   8   7        0.01        3.74      8.23 o 
   2   8   7      354.37      346.08     21.59 o 
   3   8   7       26.98       33.18     10.52 o 
   4   8   7      133.82      132.05     14.52 o 
   5   8   7       34.45       34.00     11.25 o 
   6   8   7       42.40       29.08     11.81 o 
   7   8   7        0.57        2.31      9.74 o 
   8   8   7       93.30      107.20     16.55 o 
   1   9   7      463.95      446.70     25.87 o 
   2   9   7        5.69       -1.87      8.63 o 
   3   9   7      586.57      583.04     31.85 o 
   4   9   7        0.22      -11.26      9.30 o 
   5   9   7      365.99      385.53     24.68 o 
   6   9   7        1.34        5.34      9.66 o 
   7   9   7      293.68      238.62     17.81 o 
   0  10   7      203.53      210.09     24.22 o 
   1  10   7        1.34       10.15      8.59 o 
   2  10   7      333.07      352.77     29.22 o 
   3  10   7        2.21       -7.77      8.91 o 
   4  10   7      232.60      295.89     24.45 o 
   5  10   7        0.03       -1.73      9.01 o 
   6  10   7      118.10      117.14     13.81 o 
   1  11   7        6.23        1.34      8.84 o 
   2  11   7       10.28        1.28      8.42 o 
   3  11   7        3.32      -12.24      8.92 o 
   4  11   7        6.60        3.84      8.93 o 
   5  11   7        1.23       -4.95      9.60 o 
   0  12   7       29.54       57.96     15.24 o 
   1  12   7       13.75        4.97      9.09 o 
   2  12   7       40.97       61.42     10.69 o 
   0   0   8     1481.38     1367.44    126.57 o 
   1   0   8        2.76      -13.66     10.40 o 
   2   0   8     1519.45     1575.23    102.05 o 
   3   0   8      115.76      108.13     16.73 o 
   4   0   8     1067.62     1181.65     64.50 o 
   5   0   8       31.89       14.50     10.72 o 
   6   0   8      485.64      553.95     45.96 o 
   7   0   8       60.35       50.85     18.28 o 
   8   0   8      382.54      407.88     39.56 o 
   9   0   8       45.32       66.40     22.19 o 
   1   1   8        0.49       -5.50      7.33 o 
   2   1   8       36.28       45.14      8.27 o 
   3   1   8       33.37       37.35      7.88 o 
   4   1   8       68.37       73.69     10.09 o 
   5   1   8        5.90       13.89      8.41 o 
   6   1   8        0.14      -12.41      8.27 o 
   7   1   8       30.40        8.36      9.10 o 
   8   1   8       41.79       35.92     11.87 o 
   9   1   8       64.77       60.39     15.85 o 
   0   2   8      751.75      647.51     37.27 o 
   1   2   8        0.25       -1.20      5.95 o 
   2   2   8      318.13      282.96     14.60 o 
   3   2   8        2.17       -8.65      6.64 o 
   4   2   8      148.33      115.83     12.81 o 
   5   2   8        3.17      -11.29     11.28 o 
   6   2   8       78.16       93.87     13.26 o 
   7   2   8        4.85       -6.00      9.35 o 
   8   2   8        4.48      -12.38     10.08 o 
   1   3   8       58.86       55.55      7.72 o 
   2   3   8        0.27       -2.32      6.70 o 
   3   3   8      123.62      119.85     12.99 o 
   4   3   8        0.64        6.59      7.53 o 
   5   3   8       83.44       83.74     12.10 o 
   6   3   8        0.04       -7.31      9.40 o 
   7   3   8       68.56       94.46     14.48 o 
   8   3   8        6.58       -8.97      9.77 o 
   0   4   8       34.64       42.00     18.21 o 
   1   4   8        2.96        5.67      7.25 o 
   2   4   8      277.45      261.05     17.71 o 
   3   4   8       45.45       79.24     11.40 o 
   4   4   8      201.91      216.17     14.97 o 
   5   4   8       40.23       55.69     10.13 o 
   6   4   8       38.06       40.05     10.29 o 
   7   4   8        0.04      -10.24     11.03 o 
   8   4   8       85.70       98.01     16.47 o 
   1   5   8      213.96      280.90     18.96 o 
   2   5   8       29.30       51.30     10.74 o 
   3   5   8      223.88      241.18     17.94 o 
   4   5   8       39.73       48.60     11.50 o 
   5   5   8      392.18      443.59     27.93 o 
   6   5   8        4.53        0.99     10.45 o 
   7   5   8      267.03      275.25     18.97 o 
   8   5   8        1.66        5.56     13.63 o 
   0   6   8      347.09      348.77     30.77 o 
   1   6   8        0.05        2.56      9.08 o 
   2   6   8      621.27      653.85     34.32 o 
   3   6   8       29.88       26.51     10.20 o 
   4   6   8      471.19      468.14     32.21 o 
   5   6   8       20.81       22.63     11.32 o 
   6   6   8      238.50      266.25     22.59 o 
   7   6   8        3.17        2.47     11.59 o 
   1   7   8      111.31      100.30     12.80 o 
   2   7   8       50.77       44.58     11.42 o 
   3   7   8       27.00       29.71     11.03 o 
   4   7   8       36.90       35.98     11.68 o 
   5   7   8      119.11      113.22     14.72 o 
   6   7   8        6.68       13.29     11.97 o 
   0   8   8      104.92       89.17     18.01 o 
   1   8   8        0.62       -4.87      9.29 o 
   2   8   8      123.30      141.57     14.77 o 
   3   8   8       14.14        6.40     10.20 o 
   4   8   8      104.58      154.56     16.24 o 
   5   8   8        0.02        6.09     11.23 o 
   1   9   8      149.07      144.50     15.00 o 
   2   9   8        3.37        7.48      9.55 o 
   3   9   8      184.48      184.47     17.12 o 
   4   9   8        0.44        3.64     11.43 o 
   0  10   8        8.75      -14.94     13.16 o 
   1  10   8       25.11       42.39     11.50 o 
   2  10   8       18.38       25.00     10.68 o 
   1   1   9      162.13      138.93     12.27 o 
   2   1   9        0.78      -13.63      9.09 o 
   3   1   9       58.51       53.90     10.70 o 
   4   1   9        0.87       -2.06      8.94 o 
   5   1   9       10.18       15.49      9.21 o 
   6   1   9        9.11        0.93      9.51 o 
   0   2   9      451.33      473.77     37.79 o 
   1   2   9       17.51       21.26     10.14 o 
   2   2   9      431.25      444.72     25.70 o 
   3   2   9       22.21        1.50      8.95 o 
   4   2   9      278.77      253.50     19.05 o 
   5   2   9        1.50      -13.43      8.96 o 
   6   2   9      196.50      179.94     15.60 o 
   1   3   9       84.75      102.11     15.17 o 
   2   3   9       27.52       29.50     10.00 o 
   3   3   9       65.46       58.28     13.39 o 
   4   3   9        1.68        0.14      9.62 o 
   5   3   9       47.68       47.21     12.06 o 
   6   3   9        0.05       -3.13     10.28 o 
   0   4   9      243.92      293.98     28.38 o 
   1   4   9        0.21       -2.37      9.83 o 
   2   4   9      314.94      358.53     23.15 o 
   3   4   9        2.02       15.42     14.75 o 
   4   4   9      355.92      355.70     27.55 o 
   5   4   9        0.44       15.51     13.01 o 
   1   5   9        5.80       -4.01      9.97 o 
   2   5   9        0.82        1.64     10.35 o 
   3   5   9       17.77       28.02     10.67 o 
   4   5   9       57.61       42.38     12.04 o 
   5   5   9       10.50        3.24     13.43 o 
   0   6   9        0.40       -0.31     14.46 o 
   1   6   9       14.84        5.76     10.55 o 
   2   6   9        8.87        6.67     10.35 o 
   3   6   9        3.14       -3.95     10.70 o 
   4   6   9        0.51       -3.11     10.52 o 
   1   7   9       93.75      119.54     17.12 o 
   2   7   9        0.60       -8.77     10.38 o 
   3   7   9      108.02      138.97     16.72 o 
   0   0  10      644.90      681.24     72.41 o 
   1   0  10        0.11       34.43     24.68 o 
   2   0  10      457.33      484.58     58.63 o 
   1   1  10       12.83        2.88     12.52 o 
   2   1  10       18.08        1.94     12.99 o 
   0   2  10       85.15       67.41     22.87 o 
   1   2  10       11.52       -8.56     12.05 o 
                                                 
